# Supplementary material for: Prospective Randomized, Double-Blind, Placebo-Controlled Study of a Standardized Oral Pomegranate Extract on the Gut Microbiome and Short-Chain Fatty Acids
Source: Foods. 2023 Dec 19;13(1):15. doi: 10.3390/foods13010015 (PMC10778484; doi:10.3390/foods13010015)
Supplement: Supplementary file 1 [file foods-13-00015-s001.zip]

Archive with 1 entries (1 files):
- foods-2679972-supplementary.jpg
